# Supplementary material for: Comparative Analysis of Gut Microbiota Diversity Across Different Digestive Tract Sites in Ningxiang Pigs
Source: Animals (Basel). 2025 Mar 25;15(7):936. doi: 10.3390/ani15070936 (PMC11987976; doi:10.3390/ani15070936)
Supplement: Supplementary file 1 [file animals-15-00936-s001.zip]

Archive with 3 entries (3 files):
- Supplementary FigureS1.pdf
- Supplementary TableS1.xlsx
- Supplementary TableS2.xlsx
