# Supplementary material for: Comparative Analysis of Gut Microbiota Diversity Across Different Digestive Tract Sites in Ningxiang Pigs
Source: Animals (Basel). 2025 Mar 25;15(7):936. doi: 10.3390/ani15070936 (PMC11987976; doi:10.3390/ani15070936)
Supplement: Supplementary file 1 [file animals-15-00936-s001.zip › Supplementary TableS1.xlsx]

## Sheet: Sheet1
Sample ID	Raw CCS	Clean CCS	Effective CCS	AvgLen(bp)	Effective(%)
NFC1	12987	12866	12747	1466	98.15
NFC2	12164	12040	11770	1466	96.76
NFC3	12833	12680	12490	1466	97.33
NFC4	12996	12877	12557	1466	96.62
NFC5	12978	12873	12760	1462	98.32
NFC6	12956	12762	12447	1467	96.07
NFG1	13060	13041	12663	1492	96.96
NFG2	13076	13049	12986	1497	99.31
NFG3	13049	12978	12933	1483	99.11
NFG4	12017	12010	11993	1496	99.8
NFG5	12862	12844	12591	1496	97.89
NFG6	12992	12976	12728	1497	97.97
NFI1	12958	12863	12842	1473	99.1
NFI2	12976	12798	12647	1469	97.46
NFI3	13053	12880	12854	1464	98.48
NFI4	13066	13053	12968	1492	99.25
NFI5	12947	12830	12795	1482	98.83
NFI6	12362	12346	12303	1481	99.52
NFL1	9986	9877	9724	1467	97.38
NFL2	10863	10781	10589	1469	97.48
NFL3	10047	9933	9777	1466	97.31
NFL4	12921	12829	12772	1466	98.85
NFL5	12893	12768	12585	1460	97.61
NFL6	13060	12932	12740	1468	97.55
