# Supplementary material for: Comparative Analysis of Gut Microbiota Diversity Across Different Digestive Tract Sites in Ningxiang Pigs
Source: Animals (Basel). 2025 Mar 25;15(7):936. doi: 10.3390/ani15070936 (PMC11987976; doi:10.3390/ani15070936)
Supplement: Supplementary file 1 [file animals-15-00936-s001.zip › Supplementary TableS2.xlsx]

## Sheet: Sheet3
Biomarker_names	Logarithm_value	Groups	LDA_scores	P_values
k__Bacteria.p__Firmicutes.c__Clostridia.o__Oscillospirales.f__Ruminococcaceae.g__Faecalibacterium.s__Ruminococcaceae_bacterium	4.43501	CFC	4.14692	0.000345577879372
k__Bacteria.p__Bacteroidota.c__Bacteroidia.o__Bacteroidales.f__Prevotellaceae.g__Prevotella_9	4.84175	CFL	4.52112	0.000240771912316
k__Bacteria.p__Firmicutes.c__Bacilli.o__Erysipelotrichales.f__Erysipelotrichaceae.g__Turicibacter	4.77323	CFI	4.49023	0.0123547658882
k__Bacteria.p__Firmicutes.c__Clostridia.o__Peptostreptococcales_Tissierellales.f__Peptostreptococcaceae.g__Romboutsia	4.79502	CFI	4.47911	0.00642305757658
k__Bacteria.p__Bacteroidota.c__Bacteroidia	5.41652	CFL	5.10565	0.000180891606678
k__Bacteria.p__Firmicutes.c__Clostridia.o__Christensenellales.f__Christensenellaceae.g__Christensenellaceae_R_7_group	4.272	CFL	4.00587	0.00125397287781
k__Bacteria.p__Firmicutes.c__Bacilli.o__Lactobacillales.f__Streptococcaceae	5.26538	CFL	4.87859	0.00141765685763
k__Bacteria.p__Bacteroidota.c__Bacteroidia.o__Bacteroidales.f__Rikenellaceae	4.65693	CFL	4.35999	0.000288262132821
k__Bacteria.p__Firmicutes.c__Bacilli.o__Lactobacillales.f__Lactobacillaceae.g__Lactobacillus	5.55171	CFG	5.17997	0.0101467909842
k__Bacteria.p__Firmicutes.c__Negativicutes.o__Acidaminococcales.f__Acidaminococcaceae.g__Phascolarctobacterium	4.66191	CFC	4.36218	0.00015864297378
k__Bacteria.p__Firmicutes.c__Bacilli.o__RF39	4.76978	CFL	4.49634	0.000299751886258
k__Bacteria.p__Firmicutes.c__Bacilli.o__Lactobacillales.f__Carnobacteriaceae.g__Atopostipes	4.53028	CFG	4.25118	0.00139878717548
k__Bacteria.p__Firmicutes.c__Bacilli.o__Lactobacillales.f__Lactobacillaceae	5.6526	CFG	5.27387	0.00885950596238
k__Bacteria.p__Firmicutes.c__Bacilli.o__RF39.f__unclassified_RF39	4.59389	CFL	4.33344	0.00124995428767
k__Bacteria.p__Bacteroidota.c__Bacteroidia.o__Bacteroidales.f__Rikenellaceae.g__Rikenellaceae_RC9_gut_group	4.63441	CFL	4.33644	0.000288262132821
k__Bacteria.p__Firmicutes.c__Clostridia.o__Christensenellales	4.272	CFL	4.00587	0.00125397287781
k__Bacteria.p__Bacteroidota.c__Bacteroidia.o__Bacteroidales.f__Prevotellaceae	5.21424	CFL	4.89613	0.000218903646185
k__Bacteria.p__Bacteroidota.c__Bacteroidia.o__Bacteroidales.f__Prevotellaceae.g__Prevotella_9.s__Prevotellaceae_bacterium	4.65003	CFC	4.34481	0.000328909162354
k__Bacteria.p__Firmicutes.c__Clostridia.o__Clostridiales.f__Clostridiaceae	5.70391	CFI	5.35541	0.0409330643705
k__Bacteria.p__Firmicutes.c__Clostridia.o__Oscillospirales.f__Ruminococcaceae	4.86572	CFC	4.56554	0.000144772276017
k__Bacteria.p__Firmicutes.c__Clostridia.o__Lachnospirales.f__Lachnospiraceae	5.20168	CFC	4.88738	0.000267391237843
k__Bacteria.p__Firmicutes.c__Bacilli.o__Lactobacillales.f__Streptococcaceae.g__Streptococcus.s__Streptococcaceae_bacterium	5.26338	CFL	4.88404	0.00125408952729
k__Bacteria.p__Proteobacteria.c__Gammaproteobacteria.o__Pseudomonadales	4.46901	CFG	4.18332	0.00141128687307
k__Bacteria.p__Bacteroidota.c__Bacteroidia.o__Bacteroidales.f__Prevotellaceae.g__Prevotella_9.s__Prevotella_copri	4.36523	CFL	4.02219	0.000374104343598
k__Bacteria.p__Firmicutes.c__Clostridia.o__Oscillospirales.f__Oscillospiraceae	5.00802	CFC	4.68805	0.000368357556482
k__Bacteria.p__Proteobacteria.c__Gammaproteobacteria.o__Enterobacterales	5.28397	CFG	4.97985	0.00715824299218
k__Bacteria.p__Firmicutes	5.98978	CFI	5.18183	0.00353634099416
k__Bacteria.p__Firmicutes.c__Negativicutes	4.75985	CFC	4.45398	0.000227943001209
k__Bacteria.p__Firmicutes.c__Clostridia.o__Clostridiales	5.70391	CFI	5.35541	0.0409330643705
k__Bacteria.p__Firmicutes.c__Clostridia.o__Oscillospirales	5.3104	CFC	4.99979	0.000162865054232
k__Bacteria.p__Firmicutes.c__Clostridia.o__Lachnospirales.f__Lachnospiraceae.g__Agathobacter	4.27706	CFL	4.0185	0.00047582360336
k__Bacteria.p__Proteobacteria.c__Gammaproteobacteria.o__Enterobacterales.f__Pasteurellaceae.g__Actinobacillus	5.21508	CFG	4.92923	0.00288069600241
k__Bacteria.p__Bacteroidota.c__Bacteroidia.o__Bacteroidales.f__Muribaculaceae	4.33635	CFL	4.04613	0.000203473848041
k__Bacteria.p__Firmicutes.c__Clostridia.o__Oscillospirales.f__Oscillospiraceae.g__UCG_005.s__uncultured_Ruminococcaceae_bacterium	4.65596	CFC	4.3372	0.000333882352112
k__Bacteria.p__Firmicutes.c__Clostridia.o__Lachnospirales.f__Lachnospiraceae.g__Coprococcus	4.56272	CFC	4.28732	0.000231410116776
k__Bacteria.p__Firmicutes.c__Clostridia.o__Lachnospirales	5.20168	CFC	4.88738	0.000267391237843
k__Bacteria.p__Firmicutes.c__Bacilli.o__Erysipelotrichales.f__Erysipelotrichaceae	4.77613	CFI	4.46841	0.0102725840841
k__Bacteria.p__Proteobacteria.c__Gammaproteobacteria.o__Burkholderiales.f__Neisseriaceae	4.55507	CFG	4.27909	0.000473478854291
k__Bacteria.p__Firmicutes.c__Clostridia.o__Oscillospirales.f__Ruminococcaceae.g__Faecalibacterium	4.49928	CFC	4.20999	0.000241361386417
k__Bacteria.p__Bacteroidota	5.41652	CFL	5.10565	0.000180891606678
k__Bacteria.p__Proteobacteria	5.42452	CFG	5.11925	0.0021248423323
k__Bacteria.p__Firmicutes.c__Clostridia.o__Clostridiales.f__Clostridiaceae.g__Clostridium_sensu_stricto_1.s__Clostridium_disporicum	4.97709	CFI	4.66082	0.0383138980514
k__Bacteria.p__Firmicutes.c__Clostridia.o__Clostridia_UCG_014	4.37374	CFC	4.04425	0.000715723458749
k__Bacteria.p__Firmicutes.c__Clostridia.o__Christensenellales.f__Christensenellaceae	4.272	CFL	4.00587	0.00125397287781
k__Bacteria.p__Firmicutes.c__Bacilli.o__Lactobacillales.f__Lactobacillaceae.g__Lactobacillus.s__Lactobacillus_amylovorus	4.78852	CFG	4.4689	0.0130568844463
k__Bacteria.p__Firmicutes.c__Negativicutes.o__Acidaminococcales	4.66191	CFC	4.3622	0.00015864297378
k__Bacteria.p__Firmicutes.c__Bacilli.o__Lactobacillales.f__Carnobacteriaceae.g__Atopostipes.s__unclassified_Atopostipes	4.43748	CFG	4.15841	0.000473478854291
k__Bacteria.p__Proteobacteria.c__Gammaproteobacteria.o__Enterobacterales.f__Pasteurellaceae.g__Actinobacillus.s__Actinobacillus_minor	5.08582	CFG	4.80138	0.00280572682253
k__Bacteria.p__Firmicutes.c__Bacilli.o__Lactobacillales.f__Lactobacillaceae.g__Lactobacillus.s__Lactobacillus_johnsonii	5.46016	CFG	5.07732	0.0146707217092
k__Bacteria.p__Firmicutes.c__Bacilli.o__RF39.f__unclassified_RF39.g__unclassified_RF39.s__unclassified_RF39	4.59389	CFL	4.3335	0.00124995428767
k__Bacteria.p__Proteobacteria.c__Gammaproteobacteria.o__Burkholderiales.f__Neisseriaceae.g__Neisseria	4.5342	CFG	4.25775	0.000473478854291
k__Bacteria.p__Proteobacteria.c__Gammaproteobacteria.o__Burkholderiales.f__Neisseriaceae.g__Neisseria.s__Neisseria_subflava	4.50031	CFG	4.22401	0.000473478854291
k__Bacteria.p__Proteobacteria.c__Gammaproteobacteria.o__Pseudomonadales.f__Moraxellaceae	4.3787	CFG	4.09236	0.000518331729791
k__Bacteria.p__Firmicutes.c__Clostridia.o__Peptostreptococcales_Tissierellales.f__Peptostreptococcaceae.g__Romboutsia.s__Romboutsia_timonensis	4.79502	CFI	4.47911	0.00642305757658
k__Bacteria.p__Proteobacteria.c__Gammaproteobacteria	5.42452	CFG	5.11963	0.0021248423323
k__Bacteria.p__Firmicutes.c__Bacilli.o__Lactobacillales.f__Lactobacillaceae.g__Limosilactobacillus	4.86033	CFG	4.47245	0.0474097862117
k__Bacteria.p__Firmicutes.c__Bacilli.o__Erysipelotrichales	4.77655	CFI	4.46672	0.00848477886431
k__Bacteria.p__Firmicutes.c__Negativicutes.o__Acidaminococcales.f__Acidaminococcaceae	4.66191	CFC	4.36215	0.00015864297378
k__Bacteria.p__Bacteroidota.c__Bacteroidia.o__Bacteroidales.f__Prevotellaceae.g__Prevotella	4.6276	CFL	4.32669	0.000214583901572
k__Bacteria.p__Bacteroidota.c__Bacteroidia.o__Bacteroidales.f__Prevotellaceae.g__Alloprevotella	4.40443	CFC	4.12062	0.000285215992248
k__Bacteria.p__Bacteroidota.c__Bacteroidia.o__Bacteroidales.f__Rikenellaceae.g__Rikenellaceae_RC9_gut_group.s__unclassified_Rikenellaceae_RC9_gut_group	4.3775	CFL	4.08829	0.000303098671277
k__Bacteria.p__Firmicutes.c__Bacilli.o__RF39.f__unclassified_RF39.g__unclassified_RF39	4.59389	CFL	4.33362	0.00124995428767
k__Bacteria.p__Firmicutes.c__Bacilli.o__Lactobacillales	5.73289	CFG	5.2571	0.0257125936788
k__Bacteria.p__Firmicutes.c__Clostridia	5.79234	CFI	5.3878	0.00282460969249
k__Bacteria.p__Firmicutes.c__Bacilli.o__Erysipelotrichales.f__Erysipelotrichaceae.g__Turicibacter.s__Turicibacter_sanguinis	4.77323	CFI	4.49023	0.0123547658882
k__Bacteria.p__Firmicutes.c__Bacilli.o__Erysipelotrichales.f__Erysipelotrichaceae.g__Solobacterium	4.36909	CFC	4.06309	0.000366960821032
k__Bacteria.p__Proteobacteria.c__Gammaproteobacteria.o__Burkholderiales	4.6438	CFG	4.36455	0.00108851967616
k__Bacteria.p__Firmicutes.c__Bacilli	5.75757	CFG	5.20745	0.0304656
k__Bacteria.p__Firmicutes.c__Clostridia.o__Oscillospirales.f__Oscillospiraceae.g__UCG_005	4.94685	CFC	4.62876	0.000242326236892
k__Bacteria.p__Firmicutes.c__Bacilli.o__Erysipelotrichales.f__Erysipelotrichaceae.g__Solobacterium.s__unclassified_Solobacterium	4.33449	CFC	4.02905	0.000593890354928
k__Bacteria.p__Firmicutes.c__Bacilli.o__Lactobacillales.f__Streptococcaceae.g__Streptococcus	5.26538	CFL	4.87859	0.00141765685763
k__Bacteria.p__Bacteroidota.c__Bacteroidia.o__Bacteroidales	5.41652	CFL	5.10565	0.000180891606678
k__Bacteria.p__Proteobacteria.c__Gammaproteobacteria.o__Enterobacterales.f__Pasteurellaceae	5.2253	CFG	4.93947	0.00352326442564
k__Bacteria.p__Firmicutes.c__Bacilli.o__Lactobacillales.f__Carnobacteriaceae	4.60569	CFG	4.32626	0.000223589900439
k__Bacteria.p__Firmicutes.c__Clostridia.o__Lachnospirales.f__Lachnospiraceae.g__Coprococcus.s__Lachnospiraceae_bacterium	4.52476	CFC	4.25202	0.000338723377017
k__Bacteria.p__Firmicutes.c__Clostridia.o__Oscillospirales.f__Oscillospiraceae.g__UCG_005.s__unclassified_UCG_005	4.63513	CFC	4.31823	0.000281373619408
k__Bacteria.p__Firmicutes.c__Clostridia.o__Clostridiales.f__Clostridiaceae.g__Clostridium_sensu_stricto_1.s__Clostridium_sp__SH_C1	5.57902	CFI	5.22362	0.0419281502834
k__Bacteria.p__Firmicutes.c__Negativicutes.o__Acidaminococcales.f__Acidaminococcaceae.g__Phascolarctobacterium.s__Phascolarctobacterium_succinatutens	4.55595	CFC	4.25927	0.000137875323084
